# Supplementary material for: The Two-Faced Role of crAssphage Subfamilies in Obesity and Metabolic Syndrome: Between Good and Evil
Source: Genes (Basel). 2023 Jan 4;14(1):139. doi: 10.3390/genes14010139 (PMC9858991; doi:10.3390/genes14010139)
Supplement: Supplementary file 1 [file genes-14-00139-s001.zip]

Archive with 1 entries (1 files):
- genes-2033495-supplementary.xlsx
